# Supplementary material for: Completion of the Genome Sequence of a Historic CDV Vaccine Strain, Rockborn: Evolutionary and Epidemiologic Implications
Source: Vet Sci. 2026 Jan 14;13(1):81. doi: 10.3390/vetsci13010081 (PMC12846550; doi:10.3390/vetsci13010081)
Supplement: Supplementary file 1 [file vetsci-13-00081-s001.zip]

Archive with 1 entries (1 files):
- vetsci-3990982-supplementary.pdf
